# Supplementary material for: Functional Differences of Grapevine Circular RNA Vv-circPTCD1 in Arabidopsis and Grapevine Callus under Abiotic Stress
Source: Plants (Basel). 2023 Jun 15;12(12):2332. doi: 10.3390/plants12122332 (PMC10304202; doi:10.3390/plants12122332)
Supplement: Supplementary file 1 [file plants-12-02332-s001.zip]

Archive with 1 entries (1 files):
- plants-2381022-supplementary.pdf
